# Supplementary material for: Therapies to Restore Consciousness in Patients with Severe Brain Injuries: A Gap Analysis and Future Directions
Source: Neurocrit Care. 2021 Jul 8;35(Suppl 1):68–85. doi: 10.1007/s12028-021-01227-y (PMC8266715; doi:10.1007/s12028-021-01227-y)
Supplement: Supplementary file 2 — Supplementary file1 (XLSX 13 kb) [file 12028_2021_1227_MOESM2_ESM.xlsx]

## Sheet: Feuil1
Search performed on 2020/01/15 on clinicaltrials.gov
Search filters : Condition = 'Disorder of Consciousness' AND Type = Interventional Studies AND Status = (Recruiting OR Active, not recruiting OR Enrolling by invitation)
Pharmacologic	Electromagnetic	Mechanical	Sensory	Regenerative	Non-direct action on consciousness	Non-interventional	Non-DOC population
NCT02948660 (zolpidem)	NCT03114397 (tDCS)	NCT02522429 (LIFUP)	NCT03341325 (animal-assisted therapy)		NCT04330547 (analgesic treatment to reduce pain)	NCT04687553 (chinese validation of a diagnostic scale)	NCT03974269 (TAVI procedures)
NCT03623828 (apomorphine)	NCT02667899 (DBS + TMS)		NCT03023657 (facial expression with sensory therapy)		NCT02732288 (melatonin for sleep regulation)	NCT03874208 (DTI score vs other predictive algorithms)	NCT03679390 (ketamine for anesthesia)
NCT04244058 (glutamatergic)	NCT04010838 (spinal cord)		NCT04442971 (music)		NCT04080440 (extubation readiness score vs standard of care)	NCT02567201 (assessment of attention with EEG)	NCT01897688 (diabetes)
NCT03814356 (methylphenidate)	NCT04065386 (taVNS)		NCT02742506 (music)		NCT04499092 (comparing standard neuropsychological therapy with simultaneous multifunction treatments - pediatric)	NCT02798588 (prognosis with PET-MRI)	NCT03974412 (syncope)
	NCT03576248 (tACS + tDCS)		NCT03910959 (animal-assisted therapy)			NCT03482115 (diagnosis with MRI, PET, blood tests)	NCT03876652 (syncope)
	NCT03618849 (tDCS - pediatric)					NCT03706170 (diagnostic study recording physiological changes to different kinds of sensory stimuli)	NCT03803969 (syncope and stroke)
	NCT04248946 (tDCS)						NCT04310436 (stammering)
	NCT02591069 (VNS)						NCT02954666 (syncope)
	NCT04614792 (tDCS)						NCT04595942 (syncope)
	NCT03810079 (closed-loop tDCS)						NCT03903744 (syncope)
							NCT03446326 (syncope)
							NCT01456481 (syncope)
							NCT04239456 (moderate TBI)
							NCT03970551 (syncope)
							NCT04141891 (ophtalmologic disorders)
							NCT03940066 (acute coronary syndrome)
							NCT02786940 (syncope)
							NCT04632134 (syncope)
							NCT04415658 (brain death)
							NCT04025710 (arryhtmia and stroke)
							NCT04393909 (inpatient safety in different conditions)
							NCT02809131 (heart device infections)
							NCT02854683 (encephalomyelitis and chronic fatigue syndrome)
							NCT03439995 (brain death)
							NCT03835299 (blood donors)
							NCT03770741 (premature infants)
							NCT03743805 (brain death)
							NCT03672812 (brain death)
							NCT02907554 (brain death)
							NCT03124641 (brain death)
							NCT03098706 (brain death)
							NCT02747680 (diabetes)
							NCT02700048 (diabetes)
							NCT02558972 (syncope)
							NCT02525510 (brain death)
							NCT01791816 (syncope)
							NCT01474889 (diabetes)
							NCT04334798 (pelvic floor disorders)
							NCT01782248 (dementia)
